# Supplementary material for: Return to Sport Following Arthroscopic Management of Femoroacetabular Impingement: A Systematic Review
Source: J Clin Med. 2024 Sep 3;13(17):5219. doi: 10.3390/jcm13175219 (PMC11395971; doi:10.3390/jcm13175219)
Supplement: Supplementary file 1 [file jcm-13-05219-s001.zip]

Archive with 1 entries (1 files):
- jcm-3188904-supplementary.pdf
